# Supplementary material for: Single-cell transcriptomics reveals tumor microenvironment remodeling in hepatocellular carcinoma with varying tumor subclonal complexity
Source: Front Genet. 2024 Aug 29;15:1467682. doi: 10.3389/fgene.2024.1467682 (PMC11390501; doi:10.3389/fgene.2024.1467682)
Supplement: Supplementary file 2 [file Table4.csv]

Supplementary Table 4. 13 signature genes of cancer functional state from cancerSEA
Angiogenesis	Apoptosis	Cell_cycle	Differentiation	DNA_damage	DNA_repair	EMT	Hypoxia	Inflammation	Invasion	Metastasis	Proliferation	Quiescence
ACVRL1	APAF1	ANLN	ABL1	BRCA1	RAD52	BGN	PLIN2	BMP2	AEBP1	ACKR3	ADK	ALOX5
JAG1	ATF4	ANP32E	ACVR1	MRE11	POLR2J	CDH11	ADM	CD6	AKR1B1	AFP	BAX	ANXA5
ANGPT1	ATM	ATAD2	ADA	FOXN3	LIG3	CDH2	ADORA2B	CEBPB	AMD1	AGR2	CCND1	AREG
ANGPT2	BAK1	AURKA	AGT	HIPK2	REV3L	COL1A2	AK4	CCR7	SLC25A5	AKT1	BMPR1A	CREM
CD34	BID	BRIP1	AKT1	SP100	BRCA1	COL3A1	ALDOC	CSF1	ATP5PB	ALDH1A1	BUB1B	CRHBP
CDC42	BOK	CASP8AP2	ANXA1	PSME4	ERCC1	COL5A2	ANG	F3	BAG1	ANGPTL4	CCNA2	EMP1
MAPK14	BRCA2	CBX5	ATOH1	RPS6KA6	MNAT1	CTGF	ATF3	F12	BGN	ANXA1	CCNB1	EVI2A
TYMP	CASP2	CCNA2	ATP2B2	TP63	MRE11	DDR2	BNIP3	FCER1G	C1QB	ANXA2	CD40	GBP2
EDN1	CASP4	CCNB2	ATP7A	GTSE1	RFC1	ECM1	BNIP3L	B4GALT1	CALD1	AQP5	CDK1	CXCL1
EFNB2	CASP9	CCND1	AXL	PPP2R5C	TDP1	FAP	CA9	FFAR2	CAPG	ATF3	CDC20	CXCL2
EGR3	DAPK3	CCNE1	BCL2	TP73	RRM2B	FBLN5	CA12	CXCL1	CCNE1	AURKA	CYBA	CXCL3
EPHB4	DDIT3	CCNE2	BCL3	CNOT4	ERCC8	FBN1	CAV1	CXCL2	CDH11	AXL	HMGB2	GUCY1A1
PTK2B	E2F2	CDC25C	PRDM1	DNAJA1	RFC2	FOXC2	CCNG2	CXCL3	CKS1B	B2M	IGFBP2	H1F0
FGF2	EP300	CDC45	BMP2	BAX	POLD1	FSTL1	KLF6	ICAM1	CKS2	BMI1	MKI67	HBB
FGFR1	GSN	CDC6	BMP6	UIMC1	NTHL1	GSC	DUSP1	IL1A	COL1A1	BMP2	PRKD1	HLX
VEGFD	IFI16	CDCA2	BRAF	AURKA	TP53BP1	HAS2	EFNA1	IL1B	COL1A2	BRAF	TEK	IL1B
FOXC2	INHBA	CDCA3	CASP8	CNOT3	POLB	IGFBP4	ENO2	IL6	COL3A1	BSG	TK1	CXCL8
FLT1	KRT8	CDCA8	CAV3	PCBP4	XRCC1	MMP1	F3	CXCL8	COL5A1	CA9	TOP2A	INHBA
FLT4	LGALS9	CENPA	RUNX2	TFAP4	XAB2	MMP2	FOS	IL12B	COL5A2	CCDC88A	DLGAP5	CXCL10
FN1	NFATC4	CENPE	RUNX1	E2F1	POLD3	MYL9	NR3C1	TNFRSF9	COL6A2	CCND1	MELK	JUN
GPLD1	P2RX7	CHAF1B	CCNB1	RGCC	XRCC5	NR2F1	GYS1	IL18	COL6A3	CCR7	GINS1	TM4SF1
NR4A1	PMAIP1	CKAP2L	CD86	RBL2	RIF1	PCOLCE	HIF1A	CXCL10	COL10A1	CD24	KIF14	MLLT3
ID1	POLB	CKAP5	CDK1	NBN	PALB2	POSTN	HK1	IRAK2	COL11A1	CD274	RACGAP1	NR4A2
ITGA5	PPP2R1B	CKS1B	CDC42	GML	SIRT1	PRRX1	HK2	KLKB1	COMP	CD44	ASPM	SERPINB2
ITGAV	PPP2R5C	CKS2	CDH2	BABAM1	POLR2E	PTX3	HMOX1	NFKB1	CSE1L	CDCP1	CD24	PCDH9
ITGB1	SORT1	CLSPN	CEBPA	CASP2	POLR2F	RGS4	IGFBP3	NFKB2	VCAN	CDH17	CX3CL1	PMCH
KDR	SKIL	DHFR	CEBPB	CDK5RAP3	POLE2	SNAI1	IL6	OLR1	CTSK	CDH2	IGF1	PTGS2
LOXL2	STK3	DLGAP5	CREB1	CCND1	APEX1	SPOCK1	JUN	OSM	DAB2	CEACAM1	CD74	PTPRC
MMP14	STK4	DSCC1	MAPK14	FOXM1	POLI	TAGLN	LDHA	SERPINE1	DDX5	CEACAM5	TP63	RGS1
NOTCH1	TIMP3	DTL	CSF1	CDKN1B	POLA1	TUBA1A	LOX	MAP2K3	EDNRA	CLIC1	FGFR1	RHAG
PDGFA	TNFRSF1A	ECT2	CSF1R	CNOT2	POLR2C	TWIST1	MIF	PTGS2	FAP	CRP	DCT	TSPAN31
PDGFRB	TNFRSF1B	EXO1	CSF2	ING4	MPG	VIM	MXI1	PTX3	FBN1	CTGF	PTPRC	CCL8
PGF	TP53BP2	FEN1	DRD1	CNOT6	NBN	WNT5A	NFIL3	REL	FN1	CTNND1	LHX5	CCL19
PIK3CA	DYRK2	GAS2L3	EDN3	TFDP2	ERCC2	ACTA2	P4HA1	RELA	GNAS	CTSB	ESR1	CCL20
PTGS2	CRADD	GINS2	EDNRB	NEK11	POLR2I	BRCA1	SERPINE1	RELB	H2AFZ	CTSK	ABL1	CXCL6
PTK2	BCL10	GTSE1	EPHA2	PSMD14	LIG1	SERPINH1	PAM	S100A8	HMGB2	CTSL	XBP1	CXCL11
ROBO1	AIFM1	HELLS	EMX1	ARID3A	RPA3	CENPA	PDGFB	CCL2	HNRNPU	CTTN	PDGFB	CXCL5
SHC1	BCL2L11	HJURP	EP300	MAD2L2	POLD2	COL1A1	PDK1	CCL3	HSD17B4	CXCL12	HIF1A	TRA2B
SRF	DNM1L	HMMR	ERBB4	GADD45A	RAD51C	COL4A1	PFKFB3	CCL4	CYR61	CXCL2	CD40LG	SPTBN1
TAL1	BCAP31	KIF11	ERCC2	SYF2	GTF2H1	COL6A2	PFKFB4	CCL5	INHBA	CXCL8	FGF9	SVIL
TDGF1	SIVA1	KIF23	FGF8	RPA2	RAD51AP1	VCAN	PFKP	CCL7	LAMB1	CXCR2	FZD3	TCF7L2
TEK	MLLT11	KIF2C	FGFR1	PLAGL1	GTF2H3	CTSB	PGF	CCL8	LAMC1	CYR61	RIPK2	TFPI
VAV2	RIPK3	LBR	FGFR2	RBBP6	RFC5	DAB2	PGK1	CCL18	LGALS1	DDR2	NUMBL	TGFB1I1
VEGFA	SNW1	MCM4	FOXC2	CDK2	FANCE	DCK	PGM1	CCL20	LOX	EGF	EBI3	TPBG
VEGFC	PPP1R13B	MCM5	FLT3LG	CDKN1A	RAD50	FBLN2	PLAUR	CCL23	LOXL2	EGFR	WNT2	TNFSF4
FGF18	PHLDA3	MCM6	MTOR	SOX4	OGG1	FN1	PLOD2	CXCL6	LUM	EGR1	IL2	FXR1
NRP1	NUPR1	MKI67	GATA1	CNOT1	FANCL	GAS1	PPP1R3C	CXCL11	MMP2	EPAS1	IL23A	NRIP1
SEMA5A	BBC3	NASP	GATA4	PRMT1	MAD2L2	HIF1A	RNASE4	THBS1	MMP11	EPCAM	VEGFA	HIST1H2AC
RAMP2	CIDEB	NCAPD2	GATA6	BCL2L2	RPA2	HMMR	SAT1	TLR2	HNRNPM	ERBB2	SEMA5A	HIST2H2BE
CIB1	TNFRSF21	NDC80	GDNF	PCNA	RAD23B	TNC	SLC2A1	TNF	NDUFB7	ERBB3	IL4	PPFIBP1
ESM1	PYCARD	NEK2	GNAS	RBM38	POLK	ITGAV	SLC2A3	TNFSF4	YBX1	ESR1	CD86	TNFSF10
JMJD6	CDIP1	NUF2	HDAC2	CCNB1	SMUG1	LUM	SPAG4	VCAM1	PDGFRB	ESR2	STAT1	IL18R1
HEY1	G0S2	NUSAP1	NCKAP1L	TAOK3	WRNIP1	MCM3	STC1	WNT5A	PLAU	EZH2	ID2	VNN1
ADGRA2	SHISA5	PCNA	NRG1	MDM2	XRCC3	MCM7	TGFBI	RIPK2	PRRX1	EZR	DOCK7	CYTIP
GREM1	TNFRSF12A	POLA1	HHEX	CNOT6L	MBD4	MKI67	TPI1	SPHK1	PNN	F2RL1	SLAMF1	OPTN
SRPX2	WWOX	POLD3	HIF1A	BRCA2	POLN	MMP14	VEGFA	CCRL2	PPIC	FGFR1	TNFSF4	MPZL2
SOX18	DDIT4	PRIM1	HMGB1	PML	RPA1	NT5E	VLDLR	OSMR	PROS1	FLOT2	WNT1	CXCL13
PARVA	USP28	PSRC1	FOXA1	FANCI	PCNA	ODC1	CXCR4	RASGRP1	PSMA2	FLT1	TNFSF9	NFAT5
RNF213	MOAP1	PTTG1	HOXA5	TP53	MUTYH	PDGFRA	PPFIA4	TNIP1	PSMB4	FLT4	MED1	GLIPR1
E2F8	AEN	RAD21	IGF1	PMAIP1	RFC3	PLAUR	BHLHE40	KDM6B	RGS4	FN1	SMO	RBPMS
RSPO3	TMEM109	RAD51AP1	IL2	CARM1	CDK7	PPIC	KLF7	TLR7	SNAI2	FOXC2	TLR4	FNBP1
OTULIN	APOPT1	RANGAP1	IL4R	DTL	CCNH	HTRA1	STC2	IL23A	SPOCK1	FOXM1	MYC	MAFF
E2F7	BMF	RFC2	IL11	RPS27A	DDB2	RBL1	SAP30	TNIP2	TGFBI	GLI1	LEF1	TRA2A
CCBE1	DAB2IP	RFC4	IL12B	CNOT9	REV1	CXCL6	P4HA2	ZC3H12A	THBS2	HGF	ASCL1	TPSB2
BMPER	DEDD2	RPA2	IL15	CCNA2	BRIP1	SDC1	STBD1	CCR2	THY1	HIF1A	FGF7	ZBTB10
NRARP	ST20	RRM1	ILK	PLK2	XPA	SDCBP	AKAP12	ACOD1	TNFAIP6	HMGA1	OSR1	HIST1H2BK
TNFAIP6		RRM2	INSM1	TNKS1BP1	TDG	TIMP1	CITED2	JAG1	UBE2V2	HMGA2	IL18
VCAN		SLBP	IRF4	RPS3	BRCA2	ENC1	NDRG1	ATP2B1	ADAM12	HPSE	WNT3A
SPP1		SMC4	JAG2	ATM	TP53	TUBB3	TXNIP	CD80	MFAP5	ID1	WNT7A
CCND2		TACC3	JUN	CHEK1	PARP1	PLK4	ZNF292	CD44	ITGBL1	IDO1	DISC1
PIK3R1		TIPIN	JUNB	HMGA2	RPS27A	ORC6	JMJD6	CSF3	TP53I3	IGF1R	BMP10
STC1		TMPO	KIT	UBC	POLR2D	ANLN	MAFF	CD55	NUAK1	IGF2BP3	SYK
JAG2		TOP2A	LAMB2	CENPJ	FANCD2	CAMK2N1	FAM162A	EDN1	HNRNPDL	IL6	IL13
		TTK	LEP	XPC	CETN2	ENOPH1	HILPDA	EREG	TXNDC9	ITGA3	BCL2
		TUBB4B	LGALS1	CNOT8	POLR2K	CD44	ERO1A	ACSL1	LRRC17	ITGA5	ID4
		TYMS	LGALS9	BABAM2	SSRP1	LOXL2	ANGPTL4	FUT4	IFI30	ITGA6	STAT5B
		UBR7	LHX1	CDC25C	ATM	TGFBR3	DDIT4	GCH1	POSTN	ITGAV	CD34
		UHRF1	LIF	CNOT11	XRCC4	WNT16	EGLN1	GPC3	CBX1	ITGB1	CTC1
		UNG	LMNA	BTG2	CCNO	WNT2	KLHL24	IL1R1	NID2	ITGB3	TBX1
		USP1	LYN	ZNF385A	XPC	TGFBR1	TMEM45A	ITGB8	RRAS2	JAG1	IRS2
		WDR76	SMAD4	USP1	FANCC	FGF8	KDM3A	LIF	RALY	KDR	TNFRSF4
		POLA2	MEF2A	ABRAXAS1	ERCC3	EPB41L5	ZNF395	MARCKS	SEPHS2	KRAS	HMGB1
		GCLM	MEF2C	RNF168	POLR2H	OLFM1	EGLN3	NFKBIA	HEY1	KRT19	ZNF335
		HMGB3	KITLG	SPIDR	RFC4	HEY2		NINJ1	MXRA5	L1CAM	NRARP
		DEPDC1B	MMP14	E2F7	HMGB2	LEF1		SERPINB2	OLFML2B	LAMC2	BMPR2
		PRR11	MYF5	CRADD	WRN	ERG		PLAUR	TMEM158	LASP1	AGER
		NUCKS1	MYF6	CDK1	POLL	HEY1		RGS16	WWTR1	LGALS3	MIF
		NUP37	MYH9	UBB	ALKBH3	TMEM100		SDC4	GREM1	LOX	CCL5
		UBE2T	MYO7A	TRIAP1	DDB1	EFNA1		SLC1A2	NOX4	LOXL2
		ORC6	MYOD1	RAD9A	POLR2G	S100A4		FSCN1	CLEC4A	MACC1
		CENPM	MYOG	KAT5	FEN1			STAT5A	COPZ2	MCAM
		VRK1	NFATC2	PLK3	UBE2V2			TNFAIP2	ASPN	MDM2
		CDC25B	NFIB	ATR	MGMT			BTG2	CEMIP	MET
		FAM83D	NTRK1	SFN	POLH			FOSL1	CRISPLD2	MIF
		ASF1B	NTRK2	HIC1	EXO1			SNN	TUBB6	MKI67
		GRPEL1	PAFAH1B1	PIDD1	LIG4			PLPP3	LRRC15	MME
		RFC5	PAX2	UBE2N	ATR			TNFSF9	TUBB	MMP1
		SRSF3	PF4	NPM1	POLD4			IER3		MMP11
		MND1	PITX2	CNOT10	ERCC4			SLC28A2		MMP13
		ZWINT	PLS3	CHEK2	POLE			TRIP10		MMP14
		TUBG1	POU4F3	FOXO4	TOP3A			LITAF		MMP2
		ENOSF1	PPARG	MUC1	UBE2N			NAMPT		MMP3
		RAN	MAPK3	BRCC3	FANCB			KIF1B		MMP7
		RFC3	MAP2K1	BLM	RAD51B			DENND5A		MMP9
		E2F5	PROX1	TFDP1	FANCF			ICOSLG		MSN
		AKIRIN2	PSEN1	MDM4	RAD51D			PPP1R15A		MST1R
		TROAP	PTGER4	CNOT7	FANCA			MAFF		MTA1
		BORA	PTN	E2F4	FANCM			HIPK2		MTDH
		PIF1	PTPN11	UBA52	H2AFX			G0S2		MUC1
		FANCI	PTPRZ1	PRKDC	ALKBH2			DRAM1		MYC
		LYAR	RAC1		HMGB1			TSLP		NEDD9
		CDCA5	RAG1		XRCC6			RNF144B		NOTCH1
		DSN1	RB1		XRCC2					NTRK2
		CCNF	RELB		BLM					PCNA
		CDC25A	RXRA		GTF2H4					PDGFRA
		SAP30	CCL19		FANCG					PDPN
		CDCA7L	SHOX2		UBA52					PIK3CA
		INTS8	SNAI1		PRKDC					PKM
		MCM7	SOD1		GTF2H5					PLAU
		CHAF1A	SOX4							PLAUR
		PBK	SOX10							POSTN
		DTYMK	SOX11							PRKCI
		APEX2	SP3							PROM1
		KIF5B	SPI1							PSCA
		SHCBP1	SRF							PTGS2
		ZWILCH	STAT5B							PTHLH
		KPNA2	STK11							PTK2
		H2AFX	SYK							PTP4A3
		H1F0	TAL1							PTTG1
		TUBB	TGFB2							PXN
		HIST1H4C	TGFBR2							RAB25
		PRC1	THRA							RAC1
		CENPW	NKX2-1							RELA
		MRPS18B	TRAF6							RHOC
		MZT1	TSC1							ROCK1
		KIFC1	VEGFA							S100A4
		KIF22	WNT7A							SATB1
			WNT8A							SDCBP
			WNT11							SELE
			WT1							SELP
			ZAP70							SLC2A1
			EOMES							SNAI1
			SEMA7A							SNAI2
			TNFSF11							SNCG
			TP63							SOX4
			TNFSF9							SPARC
			FADD							SPP1
			NRP1							SRC
			PROM1							STAT3
			SLC9A3R1							STMN1
			ATG5							TERT
			SLC4A7							TGFBI
			MAML1							TGM2
			ZEB2							TIMP1
			TSPAN2							TMPRSS4
			SEC24B							TNFSF11
			BATF							TYMP
			ZBTB1							VCAN
			KDM1A							VEGFA
			KDM6B							VEGFC
			HEY2							VEGFD
			SCRIB							VIM
			TENM4							WASF3
			BLOC1S6							YAP1
			FOXP1							ZEB1
			BMP10							ZEB2
			IL20
			CDON
			WDPCP
			LEF1
			IL23A
			CLIC5
			DLL4
			TMEM100
			MCOLN3
			SOX6
			MESP1
			CYP26B1
			FAM20C
			OVOL2
			SAV1
			SEMA4A
			BCL11B
			NKAP
			PDZD7
			WNT5B
			DCSTAMP
			GDPD5
			SLITRK6
			MYLK3
			TMC1
			OCSTAMP
			IL31RA
			IL23R
			GDF7
			NKX2-3
			STRC
			ARX
			GSX2
			LHFPL5
			ATP11C
