# Supplementary material for: Single-cell transcriptomics reveals tumor microenvironment remodeling in hepatocellular carcinoma with varying tumor subclonal complexity
Source: Front Genet. 2024 Aug 29;15:1467682. doi: 10.3389/fgene.2024.1467682 (PMC11390501; doi:10.3389/fgene.2024.1467682)
Supplement: Supplementary file 4 [file Table3.csv]

Supplementary Table 3. Signature genes of each metaprogram
metaProgram1	metaProgram2	metaProgram3
KLF6	TTR	BIRC5
ATF3	ORM1	PTTG1
NFKBIZ	APOM	TOP2A
EGR1	AKR1C4	H2AFZ
DUSP1	LBP	UBE2C
JUN	APOA1	HMGB2
HES1	GSTA1	MAD2L1
FOSB	FABP1	NUSAP1
CXCL2	FGL1	STMN1
FOS	ADH1B	CENPW
TRIB1	APCS	CDC20
HSPA1B	HPX	CDKN3
SOX4	SCD	ZWINT
ADM	LEAP2	TK1
HSPA1A	METTL7B	TPX2
PDK4	HSD17B6	CCNB1
GADD45B	GSTA2	CENPF
ELF3	KNG1	CCNB2
BIRC3	HP	CDK1
GDF15	TF	TYMS
IER2	MSMO1	SMC4
HMGCS1	SERPINA11	UBE2T
ERRFI1	HPR	CKS2
HSPA6	ADH1A	RRM2
IRF1	TDO2	MKI67
ZC3H12A	ORM2	CDCA3
DUSP6	TM7SF2	PRC1
RND3	CYP3A7	CENPM
DNAJB1	SAA4	TUBA1B
ZFP36	FGG	KIAA0101
