# Supplementary material for: Single-cell transcriptomics reveals tumor microenvironment remodeling in hepatocellular carcinoma with varying tumor subclonal complexity
Source: Front Genet. 2024 Aug 29;15:1467682. doi: 10.3389/fgene.2024.1467682 (PMC11390501; doi:10.3389/fgene.2024.1467682)
Supplement: Supplementary file 9 [file Table2.csv]

Supplementary Table 2. signature genes of each program
HCC08T_Program1	CYR61	CTGF	HSPA6	THBS1	PLK2	HSPA1B	ARC	NR4A1	HSP90AA1	HSPA1A	EGR2	ZFAND2A	LEFTY1	GP2	DNAJA4	FOS	DNAJB1	PLEKHB1	HSPH1	AC140912.1	RGS2	TTYH1	IER5	TM4SF1	BAG3	BAMBI	BTG2	KLF5	ATP2B1	DUSP1
HCC08T_Program2	APOC3	APOA1	SERPIND1	CYP17A1	ORM1	APOA2	RBP4	APOH	ASGR1	KNG1	CES1	ITIH2	FGG	FABP1	HP	C8G	ORM2	GPC3	FGA	ITIH1	CFB	AGXT	G6PC	AHSG	CYB5A	GSTA2	HMGCS2	ITIH3	APOB	CIDEB
HCC08T_Program3	TOP2A	BIRC5	HMGB2	PTTG1	KIAA0101	UBE2C	TPX2	NUSAP1	CENPF	CDC20	CCNB2	MAD2L1	NUF2	PBK	CKS1B	GTSE1	CCNB1	CDKN3	MKI67	SMC4	CENPA	SGOL1	PRC1	CENPN	CENPW	TROAP	AURKB	TACC3	CDK1	CDCA3
HCC08T_Program4	ENO2	PAEP	APOL1	S100A6	TNFRSF12A	GDF15	IGFBP2	PLOD2	TUBB2B	CLDN4	ERO1A	CREB5	NPPB	KRT17	TUBA1A	HILPDA	NDUFA4L2	BIRC7	PAG1	CA9	CDKN1C	EGLN3	PNCK	FBXO32	PLCG2	IL32	SPINT1	NEAT1	HKDC1	CCDC64B
HCC05T_Program1	TYMS	BIRC5	MAD2L1	CENPU	SPC24	TK1	ZWINT	RAD51AP1	STMN1	CDCA3	CENPP	TCF19	KIFC1	PTTG1	CENPM	TPX2	NDC80	CDC6	UBE2T	PRC1	SGOL1	SPA17	STX1B	UBE2C	TOP2A	SGOL2	MXD3	MKI67	CCNB1	H2AFZ
HCC05T_Program2	PCSK6	CPS1	RHBG	SLC13A3	CUX2	SLC1A2	SH3PXD2A	RP3-394A18.1	PKP2	OLFM2	GTF2IRD2	SLC5A6	CYP2B6	ACSL6	AR	IRS2	PSMD5-AS1	ATAD2	ZNRF3	DAAM1	G6PC	ITPR2	PLPP3	C9orf72	TBX3	LRRC3	GPAT3	ZKSCAN1	LCLAT1	LRRC58
HCC05T_Program3	FYB	CD3G	DUSP2	KLRG1	NR4A2	RUNX3	SRGN	CCL5	SLC7A7	XCL2	PTPRC	RGS1	CD3D	KLRB1	REL	TMEM243	CXCR4	CD69	S100A4	GIMAP7	FILIP1	GPR65	ITM2A	CCL4	SLA	CRTAM	SDC3	SAMSN1	ELF1	PLEKHO1
HCC05T_Program4	PDZK1IP1	KRT7	IL32	TNFRSF12A	ELF3	CXCL2	CD24	FGF21	KRT18	TPM1	AKR1B10	HES1	KLF6	CXCL10	MYC	DNAAF1	KRT8	JUN	SLPI	CYR61	HSPB1	FSTL3	TP53INP1	DAXX	DEFB1	DCDC2	ATF3	GDF15	CD59	TM4SF1
HCC05T_Program5	AFMID	MGST1	TDO2	CTNNB1	EIF5A	IDI1	ACAT2	ADH4	APOF	PHKG1	CFHR3	UGT2B10	HPGD	MSMO1	AKR1C4	CFI	UGT2B17	MDH1	PON3	DNAJB9	AADAC	UGDH	AFM	ADH1C	SERPINA11	ACAT1	AMFR	LRG1	UGT2B4	FAH
HCC02T_Program1	CXCL10	ATF3	PLEKHF1	SDC4	TAP1	BIRC3	GBP1	TYMP	NCOA7	CXCL2	CTSS	KLF6	GDF15	CXCL11	UBD	IRF1	ZC3H12A	SLC25A25	EGR1	ELF3	ETV7	CD74	TRIB1	NNMT	GBP4	HES1	KLF10	TAP2	IER2	HSPA5
HCC02T_Program2	CENPW	STMN1	TUBA1B	H2AFZ	SMC4	CKS1B	SGOL1	PRC1	NUSAP1	ASPM	NUF2	BIRC5	CENPU	MAD2L1	TK1	TOP2A	UBE2C	PBK	PTTG1	CENPM	CENPF	ZWINT	TACC3	SPAG5	TRIP13	KIAA0101	SKA1	DTYMK	MYBL2	DEPDC1
HCC02T_Program3	SRGN	CXCR4	PTPRC	CCL5	DUSP4	NKG7	RGS1	EVL	ITM2A	COTL1	CYTIP	S100A4	SYTL3	CD37	RGCC	CST7	CTSW	ARHGDIB	CD2	HOPX	CLEC2D	CD27	DUSP2	CD7	CD8A	GZMA	HCST	CD3E	CORO1A	SLA
HCC02T_Program4	CYP7A1	HMGCS2	PCK2	SLC38A3	MASP2	HSD17B6	FBP1	DPYS	ADH1A	TM7SF2	GSTA1	ETNK2	GSTA2	ADH1B	AZGP1	KNG1	CYP3A7	GPD1	APOC4-APOC2	HPR	MSMO1	SERPINA5	FETUB	SLC27A5	OTC	ARG1	LECT2	SAA4	PDZK1	HAAO
HCC02T_Program5	C15orf48	RP11-798K3.2	NDRG1	SPAG4	MIR210HG	BNIP3	LDHA	CFDP1	FXYD1	PLOD2	C4orf3	EGLN3	ALDOA	TMEM45A	ENO1	TMEM141	FUNDC2	NEB	CA9	PDK1	TMCC1	EGLN1	ERO1A	LPCAT1	FAM13A	AKR1C1	PGK1	AC093673.5	LEAP2	TNFRSF12A
HCC04T_Program1	APOA1	INSIG1	KNG1	AMBP	DCXR	APOC3	SERPINC1	TAT	APOH	BHMT	ADH1B	CYP2D6	VTN	CYP2E1	AZGP1	PLG	TTR	CFB	SAA4	ADH1A	F10	HMGCS2	ACSM2A	A1BG	ARG1	APOC2	EPHX1	NR1I3	HRG	ITIH3
HCC04T_Program2	KIAA0101	RRM2	MAD2L1	STMN1	H2AFZ	TOP2A	HMGB2	TYMS	CDK1	TK1	ZWINT	TUBA1B	CENPM	HIST1H4C	CDC20	BIRC5	SMC4	CCNB1	PTTG1	NUSAP1	CKS1B	CENPW	PCNA	UBE2C	DTYMK	TRIP13	UBE2T	DHFR	SGOL1	PRC1
HCC04T_Program3	UBD	CSTA	AP1M2	GAGE1	ALDOA	CD163	G6PD	CLIC1	GLRX3	TMEM14B	IL32	ODAM	CD24	GPX2	PTGR1	TAGLN2	MIR4435-2HG	BACE2	GPX3	LYZ	FABP6	PAK1IP1	NPM3	TMEM14C	TNFRSF12A	TDP2	MARCKSL1	PTGES	PKIB	RP11-81H14.2
HCC04T_Program4	KLF6	JUN	FAT1	SEMA6A	HES1	USP22	ELF3	FN1	EIF3B	TMEM2	TRIB1	RP11-138A9.1	TNFAIP3	SOX4	CEBPA	LDLR	ITGAV	RRBP1	FAM89A	NR2F6	AKAP12	BCL6	FST	DUSP1	TSC22D2	TP53INP1	JUND	MDM4	FOS	ENAH
HCC03T_Program1	B2M	FTH1	SPINK1	SEC61G	EIF5A	ACOX2	EIF5AL1	C12orf75	IL32	MPC1	AKR1C3	AKR1C2	GPX2	HIST1H1C	VAMP5	PSMA3	ARF4	CDC42	SEC11C	EIF3I	TMSB4X	RBM3	MDK	ALG1L	CLIC1	IFITM2	HIST1H2AC	TMSB10	RP3-446N13.5	DYNLL1
HCC03T_Program2	SPAG4	TMEM45A	NDRG1	CD24	BNIP3	CFDP1	TMCC1	KRT7	ANGPTL8	MIR210HG	PLOD2	PGK1	ARG2	ANGPTL4	IGFBP3	TNFRSF12A	ZFAS1	SLC51A	FUNDC2	ENO1	INSIG2	SOX4	BNIP3L	MIF	NDUFA4L2	PLIN2	TM2D3	VNN2	SNHG7	LDHA
HCC03T_Program3	TP53INP1	EGR1	JUND	SGK1	ERRFI1	NFKBIZ	PDK4	FKBP5	FAM46A	FOSB	TRIB1	CXCL2	BTG2	IER2	HES1	SDC4	DUSP1	HSPA1A	ZFP36	HSPA1B	RP11-138A9.1	KLF10	BIRC3	CEBPD	NFKBIA	PPP1R15A	JUNB	DUSP6	SORBS2	RP11-138A9.2
HCC03T_Program4	TYMS	TOP2A	ZWINT	TUBA1B	HMGB2	CDK1	TK1	CENPM	NUSAP1	UBE2C	PBK	RRM2	BIRC5	STMN1	SMC4	SPC25	KIAA0101	PTTG1	CENPF	CENPW	MCM7	H2AFZ	CDC20	PRC1	MKI67	HELLS	ASPM	TACC3	SGOL1	MAD2L1
HCC03T_Program5	APOH	ADH1A	ADH1B	ADH4	HSD11B1	ALB	SERPINA11	HSD17B13	SPP2	CFHR2	SLC10A1	TTR	FETUB	CFHR3	PON3	AHSG	SHBG	SAA4	CYP2A7	MASP2	UGT2B7	ANGPTL3	ADH1C	METTL7B	CD14	ASPDH	CYP4F2	PHYH	SEPP1	FTCD
HCC09T_Program1	PBK	KIAA0101	BIRC5	MAD2L1	UBE2C	TOP2A	CENPF	CDC20	TPX2	CENPW	PTTG1	NUF2	CCNB2	RRM2	CDK1	TK1	CCNB1	CDCA3	AURKB	SPC25	DEPDC1	HMGB2	NUSAP1	NDC80	MKI67	NEK2	SGOL2	CDKN3	KIFC1	PLK1
HCC09T_Program2	UGT2B15	PLPP2	SOX4	VIM	MYC	SPP1	TSPY10	VCAM1	ANGPTL3	CLEC2B	NFKBIZ	CXCL5	CD3G	FOS	DKK1	EFEMP1	RGS2	MAGEB2	RGS13	LYPD6B	PFN2	CDH2	CXCL3	C7	KRT8	SERPINI1	CXCL1	CXCL6	CXCL2	RDX
HCC09T_Program3	SRGN	CXCR4	ARHGDIB	GPSM3	MS4A4A	HCLS1	PTPRC	CD3E	GMFG	SAMSN1	GPR183	RGS1	ANXA1	CD53	RNASE1	CD2	CD7	HCST	GABARAPL1	CCL4L2	LUM	NGFRAP1	CCL5	C1QA	TYROBP	CRIP1	S100A4	PMAIP1	C1QB	FYB
HCC09T_Program4	TF	APOA2	APOC3	KNG1	F2	APOC2	ALDOB	HAO2	HPX	ASGR1	TTR	CFHR2	CFHR1	APOM	SULT2A1	HSD17B6	FABP1	ACSM2B	SERPINC1	PLG	RBP4	REEP6	FGL1	CYP2D6	ITIH2	PDZK1	ADH1A	CYP2C9	GSTA1	SLC22A7
HCC09T_Program5	S100A6	TFF1	S100A11	LGALS3	SELM	EMP3	LAD1	TFF2	SLPI	MSMB	TMEM45A	MUC5B	CLDN4	CDH17	IL2RG	S100A9	IL13RA2	ZG16B	AREG	PRSS3	MUC1	MISP	C15orf48	CTSE	SFN	ANXA2	CRIP2	AKR1C1	AADAC	TM4SF20
HCC10T_Program1	GC	CFHR1	PON1	VTN	APOB	TF	CFB	ITIH1	SEPP1	ORM2	SERPINF1	APOE	HMGCS2	HSD17B6	TDO2	LEAP2	C8G	CFI	FGL1	CFH	RBP4	TFR2	UGT2B4	TTR	PLG	SERPIND1	AADAC	FGB	TM4SF5	ANG
HCC10T_Program2	UCHL1	KIAA0101	FABP5	BIRC5	TUBA1B	MCM7	H2AFZ	PTTG1	STMN1	AKR1B10	CDC20	NME1	HMGB1	G6PD	HMGB2	TK1	RAN	BZW2	SNRPB	MAD2L1	PA2G4	CENPN	LDHB	HN1	UBE2C	C19orf48	CENPW	HIST1H4C	PAICS	CCT6A
HCC10T_Program3	FOSB	MYADM	KLF6	ATF3	SOX4	BIRC3	NEDD9	JUN	CCL20	CYR61	NFKBIA	AREG	DUSP1	KLF4	S100A6	HES1	NR4A1	ZFP36	HERPUD1	KLF10	PDK4	DDIT3	CTD-3252C9.4	NFKBIZ	DUSP10	ELF3	JUNB	EMP3	CXCL8	BTG2
HCC07T_Program1	RHOB	CXCL1	FOS	REG3A	HMGCS1	REG1A	JUN	KLF6	IER2	CYR61	NFKBIA	RP11-1143G9.4	HSPA1B	HSPA1A	DNAJB1	ZFAND2A	IER3	GPX2	S100P	CCL20	TSPAN8	AKR1C3	FKBP4	SEC11C	FDFT1	AGR2	H2AFZ	NFKBIZ	HIST1H1C	CRYAB
HCC07T_Program2	APMAP	TXNDC12	TUFM	HNRNPA0	SOX4	SMIM14	DDIT4	PWP1	RASSF7	RAB11FIP1	HMGCS2	YPEL3	HGF	TXNIP	PIGC	PSMD10	CCT2	CLNS1A	TFF1	PGM3	HHEX	HULC	HNRNPU-AS1	TMEM97	EIF3G	HEBP2	S100A8	TACC1	URI1	ATG3
HCC06T_Program1	SPINK1	SLC5A6	GPC3	FAM3B	LECT2	SLCO1B3	FKBP11	LINC00176	NPW	ADH1B	CLDN2	CYB5B	GPAM	DEK	MDK	TSC22D1	DNAJC12	EPCAM	ITPR2	SGK1	AQP9	KIAA1551	RAD21	HSP90B1	ZFAS1	TUBA1B	ACTG1	TBX3	PHLDA1	H2AFZ
HCC06T_Program2	SDS	CYP3A7	TAT	TDO2	ARG1	BCHE	FGA	SAA4	TSPAN8	AKR1C4	CFHR3	HSD17B13	SLC22A1	SLPI	RP11-115C10.1	AKR1B10	UGT2B15	SDSL	SULT1A1	CLU	VNN1	HPR	CYP2A7	RP11-434D9.1	ERICH5	HPX	PRG4	TMEM45B	SLC25A47	FBP1
H08_Program1	RNF213	ASAP1	TRIM25	NFKBIZ	TP53INP1	IRS2	KIAA1147	TNFSF14	VWA1	FNIP2	ERRFI1	MYH9	HNRNPU-AS1	SHROOM1	CAPN12	LINC00685	SLC20A1	JUN	BHLHE40	SOX9	SIRT7	SLC25A30	SYNPO	PAPSS2	CTB-50L17.14	ELF3	PANX2	MTMR4	CBX4	JUND
H08_Program2	ORM1	SPINK1	UBD	ORM2	IL32	LBP	PTGR1	GGH	AKR1C1	SELM	NNMT	SPP1	C9	PRDX1	LCN2	HSPB1	ADH1C	CD74	SNCG	TKT	C20orf24	CFHR2	PRDX4	SLC25A5	GSTA1	ISG15	MDK	AKR1B10	LGALS4	HPR
H08_Program3	CYP2C8	HSD17B13	APOF	SLC3A1	SERPINA11	ANGPTL8	SLC27A5	CYP2C9	CYP17A1	TKFC	ANG	METTL7B	GOLT1A	F10	DCXR	LRCOL1	CYP3A7	ADH4	APOM	THRSP	PON3	CYP4A11	SHBG	NAT8	TM4SF5	SLC22A18	APOH	AGXT	CIDEB	AFM
H08_Program4	CD52	S100A11	CRIP1	S100A6	RP11-347P5.1	LTB	COTL1	VIM	SRGN	CD2	ARHGDIB	S100A4	CD44	TMSB4X	CD69	CYBA	ZNF331	RAC2	CD3E	CCL4	EMP3	RGS1	PTPRC	TSC22D3	DUSP2	RGS10	LAPTM5	RGCC	TIMP1	CD53
H08_Program5	PTTG1	H2AFZ	CKS2	BIRC5	STMN1	HMGB2	MAD2L1	CCNB1	CDKN3	KPNA2	TUBA1B	UBE2S	ARL6IP1	KIAA0101	UBE2T	UBE2C	RRM2	ZWINT	CCNB2	HMGN2	CENPF	TOP2A	TUBB4B	CDC20	TUBB	AURKA	CENPW	HMGB1	CENPU	NUSAP1
H70_Program1	PAGE2B	HOTAIRM1	PSTPIP1	MT1X	MYL6B	LINC01116	RP11-525A16.4	SRM	C12orf75	AP000459.7	PGM5-AS1	TSTD1	AC009410.1	HES6	S100A16	PGM5P3-AS1	MAP1LC3A	C12orf57	HIST1H1C	MRPL36	ELFN1-AS1	LINC00488	GSTA1	C11orf53	LYAR	LINC00261	AC245100.1	ASCL1	COPRS	CNBD2
H70_Program2	BIRC5	CDC20	SGOL1	SMC4	PBK	MKI67	GTSE1	CENPW	CENPF	PLK1	TOP2A	TPX2	CENPK	CDKN3	PTTG1	SPC25	UBE2C	CENPA	MYBL2	PRC1	KIF4A	PRR11	RRM2	ZWINT	CCNA2	CDK1	CDCA3	CENPM	CENPE	NUSAP1
H70_Program3	C1QB	C1QA	CD74	TYROBP	TMSB4X	SPP1	TTR	APOA1	SAT1	HBB	APOH	AIF1	CTSB	APOE	FGL1	FCER1G	PRAP1	TM4SF4	C1QC	MT2A	EPHX1	LAPTM5	LYZ	PGA4	CYBA	SRGN	APOA2	SERPINA1	TIMP1	HBA2
H70_Program4	KCNQ1OT1	NEAT1	MTRNR2L8	NFKBIZ	MTRNR2L1	LINC00969	COL1A1	PCSK7	PRMT9	DDR2	CADPS	FBN1	DYNC1H1	CKAP4	CDH2	TMEM132A	AHNAK	LENG8	DST	PGM5P2	SPTBN1	CA12	LDLR	LAMB1	WSB1	IL6R	MATN2	MAT2A	AKAP9	THBS1
H70_Program5	TNXB	ENO2	AC114803.3	MIR210HG	BNIP3	HMGCS2	PCAT6	PFKFB4	ASGR1	RP11-798K3.2	TMEM45A	C15orf48	TNFRSF12A	NDRG1	CRACR2B	WFDC3	EGFL7	HES4	CNFN	IGFBP3	ANKRD1	FGA	LOX	ITGA5	SERPIND1	CXCL13	AK4	NDUFA4L2	ERBB3	MAP7D2
H72_Program1	VEGFA	FAM13A	AKAP12	WSB1	ARFGEF3	PAG1	PLEC	KLF6	NDRG1	CCL28	SOX4	PPP1R15A	KCNQ1OT1	JUN	CAV1	TES	TNS1	FLNB	KLF5	NFKBIZ	SORBS1	WEE1	NEB	PPARA	GRB10	EIF4A2	MCL1	RAPGEF1	ONECUT2	BIRC3
H72_Program2	TUBA1B	H2AFZ	STMN1	PTTG1	UBE2S	CKS2	BIRC5	MELK	NUSAP1	CENPW	CCNB1	UBE2C	TOP2A	KPNA2	TK1	CCNB2	MCM7	MAD2L1	TPX2	HMGB2	CDK1	GPX2	DTYMK	FABP5	HMGB1	KIAA0101	PRC1	RAN	CDC20	TUBB
H72_Program3	HPX	CFHR1	A1BG	APOA1	SERPINF2	TTR	KNG1	APOC1	APCS	TF	RBP4	APOA2	AFP	ORM1	HGF	APOC2	APOC3	ALDOB	PRAP1	SPINK1	LBP	GSTA1	GAMT	TFF3	SERPINC1	HP	HSD17B6	PLA2G2A	FOXA3	HBB
H73a_Program1	ENPEP	CYP4A11	ADGRG6	SLC22A7	CYP3A5	ABCB4	FAT1	ACSL5	CYP2A6	CMYA5	A2M	IRF9	KCNQ1OT1	DAG1	DGAT2	ADAM10	SLC22A18	CCNL1	KIAA1551	CYP8B1	APMAP	KLF6	TMEM2	ZNF280D	TUG1	VMP1	CSRNP1	PPHLN1	DGAT1	PZP
H73a_Program2	ADIRF	GCSH	MT1X	RARRES3	MT1A	ARF4	PLA2G16	MT1G	HPD	AKR7A3	SLC9A3R2	ALDH2	FBP1	ACAT1	AKR1C3	ADH4	MT1E	EIF4EBP1	AKR1C1	PSMB9	IDH2	CCND1	HMGCS2	AKR1B10	C1orf122	TMEM70	TSPAN8	HN1	ACSL4	FTL
H74_Program1	LBP	AGT	SERPING1	CTSA	HSPA5	ORM2	FGL1	APCS	REG1A	APOE	ORM1	LAPTM4A	SPP1	HSD11B1	SCD	FGA	HP	B2M	PLG	CD74	TF	CLU	POR	CES2	GRN	HPR	BCAP31	APOA1	SPARCL1	PDIA4
H74_Program2	ADH1B	HGD	PCK1	LGALS4	CISD3	NUDT8	ADH1C	HRASLS2	HIST1H2AC	NR1I3	AKR1C4	HIST1H1C	OSGIN1	ARG1	PART1	TIMM17A	NINJ2	ANKRD37	SCRN2	ADCK3	CEBPD	NDUFB9	MGST3	MARCKSL1	ATP5G1	PAH	CTNNB1	RP11-798K3.2	RAC3	G6PD
H74_Program3	STMN1	PTTG1	H2AFZ	BIRC5	TYMS	HMGB2	CDKN3	CDK1	ZWINT	CDC20	KIAA0101	CKS2	TK1	CCNB1	SMC4	RRM2	TUBA1B	UBE2C	TOP2A	MAD2L1	HIST1H4C	CENPU	CCNB2	UBE2T	NUSAP1	SPC25	CENPW	DTYMK	MXD3	CDCA3
H74_Program4	IL6R	NEAT1	LARP1	PRRC2A	SPTBN1	NTM	RP11-553L6.5	PKN2	TNS3	FAM168B	CCDC146	VEGFA	MCCC1	IRS2	TRIP11	ARID5B	SSFA2	EFHC1	MAN1A2	SRRM2	ELMOD3	ITPR2	GABPB1-AS1	AR	CYP3A5	FASN	TSHZ2	GOLGB1	PARP4	DOLPP1
H75_Program1	CYBA	HIST1H1C	LCAT	PAGE1	WBP5	IGF2	FXYD1	C2orf82	PEG10	PLCXD2	DUSP9	SMYD3	HMGN3	AHSG	TTR	ZG16	LINC00261	GSTA1	MAP1LC3A	TM7SF2	RP11-469A15.2	S100A14	F10	PCOLCE	GNMT	SERPINA4	VSNL1	KNG1	DPYS	CYP3A7
H75_Program2	SPINK1	LGALS3	CRP	CYP2E1	LCN2	FGF21	LYZ	SOD2	CHRDL2	SPTSSA	LRG1	CCL20	SULT2A1	TRIB3	NAMPT	G0S2	CHI3L1	AKR1B10	SLC22A18	PLA2G2A	NNMT	FAM177A1	SAA1	AKR1C1	DEFB1	TM4SF5	ASL	BRI3	PKIB	BIRC3
H75_Program3	FASN	ATP2A2	GNAQ	NEAT1	IQGAP2	F5	RBM25	MIDN	MTTP	KIF21A	ABCA5	APOB	LINC00657	GPC6	DPYD	MET	ITGA1	BCLAF1	ONECUT2	JMJD1C	DSP	TP53INP1	MALAT1	FN1	LGR4	MAN1A1	ANKRD12	RND3	COBLL1	RALGAPA2
H68a_Program1	SDS	IGFBP1	ADH1B	RDH16	ZG16	GPT	CYP2C9	GPT2	ASPDH	CYP2A6	CYP2A7	ASL	P4HA1	SDSL	FGA	MFSD2A	FAM83A-AS1	BHMT	SULT1A2	HGD	RP11-798K3.2	CYP4A11	CLDN3	TM4SF5	AKR1C4	IFI35	FGG	TM7SF2	ZNF341	EPHX1
H68a_Program2	HIST1H4C	TUBA1B	UBE2C	STMN1	NUSAP1	BIRC5	CDKN3	H2AFZ	TOP2A	PTTG1	KIAA0101	MKI67	TYMS	PLP2	RRM2	HMGN2	PTMA	UBE2S	ZWINT	MYBL2	TUBB	H2AFV	CENPF	SMC4	TPX2	CDK1	UBE2T	CDCA3	CDC20	CLSPN
H68a_Program3	VIM	CD74	TYROBP	SRGN	S100A11	BTG2	SOCS3	CYBA	SGK1	CXCR4	GYPC	SPARCL1	FOSB	TMSB4X	S100A6	CCL3L3	SPI1	CCL4	GSTP1	GZMA	DUSP5	INHBE	ST20-AS1	DAB2	RNASE1	CCL3	KLRB1	ARL4C	CCL4L2	AIF1
H63_Program1	S100A10	C10orf54	CDC42EP1	RTKN	ZFAND2B	HSBP1L1	YIPF6	KRT7	ASPSCR1	KIAA0930	PHB	RPN2	KIAA1191	PSMB6	ZPR1	PER1	KRT8	SAA1	CAPZB	STAT1	KLHDC2	CYP4F12	TPM1	FBXO25	GSN	TNFRSF12A	TYMP	CHDH	IL32	MORF4L2
H63_Program2	S100A4	CYP2B6	COQ4	GCAT	RBM47	PPP2R1B	RAB7A	OCEL1	NENF	HDHD3	NAMPT	LAMP1	SPCS3	YPEL3	MAN2A1	LBR	LINC01018	PROZ	ST6GAL1	TTC14	EPB41L4B	PERP	ABCB4	ADIPOR2	RNPEPL1	APOF	CYP2C8	PLEC	ANGPTL4	SLC39A14
H63_Program3	BZW1	APRT	KTN1	MRPL52	STAT3	SNHG7	MIF	COX5A	NCOA4	PSMB3	ATP5H	CYCS	G6PC	DUSP1	RSL24D1	SEC23A	CHCHD2	HNRNPH2	ATP5G3	NMD3	PARK7	NDUFA7	ETHE1	OAZ2	H2AFV	RNF5	SELK	BTF3	CHCHD1	C8orf82
H65_Program1	NDRG1	IGFBP3	CA9	HILPDA	FAM13A	NDUFA4L2	UPP1	ERO1A	ADM	BNIP3	VEGFA	LOX	ENO2	ERRFI1	SERPINE1	PTGR1	STC1	FN1	TMEM45A	DSP	CITED2	RAP2B	SLC2A1	PFKFB3	C15orf48	OPN3	RP11-841O20.2	STC2	ANGPTL4	EGLN3
H65_Program2	APOC2	HMGCS2	APOH	CEBPA	CFHR1	ORM2	ORM1	SLPI	APOM	F12	ANGPTL8	TDO2	ARG1	AGXT	CPB2	UGT2B4	GPAM	HPGD	RP11-1151B14.3	EBP	CPS1	APCS	TMC5	HPX	AGMO	HP	AADAC	FADS1	MSMO1	C8G
H65_Program3	BIRC5	STMN1	PTTG1	H2AFZ	KIAA0101	MAD2L1	UBE2C	ZWINT	TUBA1B	KPNA2	CKS2	CCNB1	TUBB	CDK1	TK1	TROAP	TOP2A	HMGB2	ARL6IP1	CENPM	DTYMK	CENPF	NUSAP1	PBK	UBE2T	CKS1B	CENPA	HN1	AURKB	TPPP3
H38_Program1	CD24	KRT7	SOX4	IGSF23	GLUL	NEDD9	ATF3	TUBB	IER3	RBM5	SDC4	DDIT3	TMSB10	CYR61	TMSB4X	CDC42EP1	LGALS1	ANXA2	TGFBI	IL32	C5orf46	ELF3	SERTAD1	CNN3	HSP90AB1	EHD4	ZFP36	MT1E	EZR	FAM53C
H38_Program2	UGT2B7	CYP27A1	GSTA2	TKFC	HAL	APOF	DAO	SAA4	SLC17A3	GSTA1	PCK1	APOM	GGACT	PCK2	THRSP	PEMT	SERPINA11	IGF2	APOA1	F13B	PGLYRP2	TTR	ASPDH	GCKR	ING1	CPS1	SLC27A5	C8A	HSD11B1	CYP2A7
H37_Program1	TMEM245	CD320	BLVRA	SERTAD1	YIPF6	HIBCH	EMP2	USB1	CPS1	FAM169A	MAGT1	RARS	ARL2BP	SLC27A2	PVRL2	SPRYD4	CYB5R4	ITGAV	HSPBP1	CDK6	ARF6	CCDC91	MFSD3	P4HA2	TRMT61B	PITHD1	PALLD	VSNL1	QTRT1	NOTUM
H37_Program2	15-Sep	NQO1	GPX3	ACOT13	HSD11B1	MPC1	FKBP1A	TMEM261	GSTA1	HSD17B11	RP11-254I22.3	DBI	AKR1C3	ILF2	COA6	APOH	CFHR1	MARCKSL1	CYSTM1	LDHB	ATP6V0B	SF3B4	GTF3C6	GAR1	PSMB9	ANKFN1	GSTA2	SERPINA6	CHMP2B	HIST1H2AC
MUX6446_Program1	CST3	UBD	TMEM59	MPC2	TAT	PRDX6	RIDA	FABP1	BTF3	BNIP3	SF3B6	AADAC	IL32	MT1A	MT1G	TTR	ERG28	SMIM14	SERPIND1	ERH	MT1X	AHSG	LINC00844	SERPINB1	LECT2	SERPINA3	MT1E	ADH1C	LYZ	LAMTOR5
MUX6446_Program2	CD46	SLC5A6	PPARA	F12	LEPR	SF1	TCF7L2	ACTN4	EMP2	CYP2B6	GSN	PBRM1	AIDA	RNF43	STT3B	PARP14	NR2F1	DSP	MAN2A1	DTX3L	RNF213	CEMIP2	SLC39A14	ITGA6	PPARGC1A	HHEX	ABLIM1	ITSN2	SNRNP200	UGCG
MUX6690_Program1	HP	B2M	TMEM176B	ITIH2	DNAJB1	PPIB	AKR1C1	UBC	SPINK1	AGT	SLC40A1	ORM1	SERPINA3	AZGP1	CTSB	PTGR1	ADH1B	SQSTM1	TTC39C	HNRNPA2B1	FGA	GSTA1	CXCL8	CFB	MTRNR2L12	HMGCS1	FOS	TMSB10	PCBD1	SERBP1
MUX6690_Program2	NDUFB9	SMDT1	HIST1H4C	PEG10	EFNA1	DIO1	ROMO1	CPS1	UBE2B	RHOB	APOC4	DUSP23	FOSB	SCD	EI24	CHP1	FABP1	SF3B5	QDPR	CTTN	POLR2L	SDC1	HINT2	SNRPD2	CHCHD10	HSPA5	SAT2	NDUFA13	EIF3F	CLTA
MUX6873_Program1	NEAT1	IGFBP4	ACSM2A	VMP1	CYP4F3	SERPINE1	DHCR24	CCNL1	FASN	NFKBIZ	ATP5F1D	ABCB4	HGD	TNFSF14	BAAT	SORBS2	CYP3A5	FN1	GPLD1	CPEB4	ITIH4	HSPA1A	APOB	PABPC1	TXNIP	TENT5A	FOXP1	IGFBP1	RPN1	BRD2
MUX6873_Program2	SEM1	PGRMC1	MT1A	GLUL	PLIN2	SNHG6	HAMP	ADIRF	PGAM1	EIF5	NME2	PSMD4	CYBA	MRPL36	CISD2	NUPR1	TM7SF2	HM13	ARPC5	COA3	ATP1B1	SNHG9	NDUFB1	MGST1	APOC4	C12orf57	SDC2	ATP5F1B	ATP5PD	ANAPC11
MUX6873_Program3	PPDPF	ECH1	NEDD8	HIGD2A	S100A13	CALM2	RNASE4	EEF1B2	SUMO2	POMP	SEC11C	PPP1R16A	DDT	FKBP3	SERINC2	NHP2	ARPC3	ATP5MC1	MICOS10	COX4I1	HNF4A	RABAC1	COPE	ACP1	MYL6	CYTOR	GATM	S100A10	NDUFB8	PSME2
MUX7094_Program1	ADH4	GSTA1	RIDA	NDUFA4	GNMT	ADH1C	HULC	COX7B	ATP5PF	NDUFB1	UQCR10	PCBD1	AKR1C4	MPC2	ATP5MD	UQCRB	ATP5F1E	DBI	COX7A2	RGN	NDUFS5	NDUFA1	SAA4	FTL	FABP1	OST4	TXN	BLVRB	SEC61B	NACA
MUX7094_Program2	INSR	IGFBP2	SLC20A1	ROBO1	GDA	TENT5A	PIGR	HSPA5	CPE	LPGAT1	MUC13	AKAP12	ITPR1	ATP1A1	IFRD1	TYMP	GRAMD4	FASN	SLC12A2	SPON2	GBP1	BIRC3	HSPH1	TIMP3	CEACAM1	FST	HMGCR	UGT3A1	ACSL3	PGLYRP2
MUX7265_Program1	TOP2A	ZWINT	ASPM	CDK1	CENPF	DEPDC1	BIRC5	PCLAF	STMN1	UBE2C	HMMR	PRC1	RRM2	TACC3	TK1	HMGB2	MKI67	NUSAP1	TYMS	SPC24	CDC20	SGO1	RAD51AP1	NUF2	KIFC1	C21orf58	FOXM1	TUBA1B	TPX2	SMC4
MUX7265_Program2	GSTA2	ARG1	BTF3	GSTA1	ATP5PF	APOA1	NDUFA4	ATP5PD	RIDA	POLR2G	ATP5F1C	NDUFB3	HPD	COX6C	FBP1	AKR1C3	PSMA2	APOC1	ADH1C	MPC2	PSMB3	COX8A	COX7B	UQCR10	COX5A	ALDH2	NDUFB1	MIF	PAGE5	PEPD
MUX7265_Program3	ACSM2B	CDH1	TSHZ2	TLE4	GBP1	A2M	DUSP1	KLF6	IER5	HSPA6	SOX4	FOSB	ARRDC2	SCD	HMGCS1	ATF3	FOS	WEE1	GBP2	GPLD1	CYP2B6	CCN1	GPR88	FASN	IL17RB	ETS2	DNAJB4	PCK1	LSS	HES1
MUX7270_Program1	GSTA2	MGST2	PAGE4	SMIM26	BLVRB	OCIAD2	SF3B5	ESD	HSD17B11	SMIM19	PFN1	HPR	TSPAN8	AC026462.3	PON3	AC239800.2	ATP5PO	AKR1C3	UGT2B15	TMEM205	ATOX1	PARK7	NDUFA7	COX5A	RNF5	COX7B	UBA52	PA2G4	HULC	MRPL33
MUX7270_Program2	PIGR	FABP1	TMEM8A	TSPAN13	PPP1R1A	GPAM	MAP4K4	CST3	PPCS	PDPK1	KISS1	POM121	LIN7C	MGAT1	HYOU1	PRELID1	TMEM161B-AS1	CHMP4B	EXOC5	SCD	ATF5	LBP	GHR	CHI3L1	MPP5	CEBPA	ACSL4	TTYH3	PADI1	PGM1
MUX7270_Program3	ATF3	HSPH1	KLF6	DNAJB4	HMGCS1	ZFAND2A	JUN	SERPINH1	HSD17B7	HSPA8	ELF3	DNAJA1	DUSP1	FOSB	TENT5A	HSPD1	EGR1	JUND	HSPA6	HSP90AB1	PPP1R15A	DDIT3	ATF7IP2	ACTG1	DHRS2	MCL1	BAG3	HERPUD1	AC020916.1	MXD1
MUX7506_Program1	MPC1	MTLN	LAMTOR4	CIAO2B	ATOX1	RAN	SDHC	PSMF1	BID	RNF5	MRPL52	VDAC2	NDUFV3	ANXA4	AC087482.1	CSTB	EIF3E	MPC2	RBP5	GLO1	OARD1	THRSP	LGALS1	PSMC5	COPS9	GADD45B	CAV2	VPS29	RAB13	VDAC3
MUX7506_Program2	RTF2	ENO1	IFI27	ATP5F1C	ANGPTL8	CCT5	NDUFA4L2	LSM10	SUB1	IFI30	MEAF6	ABCF1	MRPL14	S100A10	HNRNPC	GTF2H5	DYNLL1	HIST1H2AC	DDIT3	H1F0	COPE	ATP6V1E1	TMED2	ATP5MC2	CNDP2	OCIAD2	PSMC3	PSMD8	MTCH2	HNRNPA1
MUX7506_Program3	MIEN1	WBP1	MRPL51	HIST1H4C	TDO2	PSMB4	GSTA2	ACMSD	MRFAP1	TMEM141	MAP3K13	EEF1D	AC112206.2	MT1F	HAX1	EIF3H	NTHL1	HULC	SCCPDH	ZGPAT	RBM3	ATP6V0B	GGH	FGG	MYL12B	ERP29	KRT18	GRHPR	MT1X	POMP
MUX7506_Program4	SQSTM1	SEPHS2	DHCR24	FN1	SLC27A5	CEBPA	SDC1	ZFP36L1	NFIC	CCT4	ANGPTL4	PROX1	XBP1	CD164	PDIA3	LMAN1	CYP2C9	EPHX2	PCK1	ZFAND5	N4BP2L2	CLDN1	CYP4A11	SLC22A1	AK4	GPLD1	KLF6	NFIB	SDSL	MTDH
MUX7509_Program1	NEAT1	JUN	FOSB	PPP1R15A	FOS	HSPA1B	KLF6	EGR1	KCNQ1OT1	HSPA1A	FN1	DNAJB1	CCNL1	RRBP1	ATF3	HSPH1	SFPQ	ATP1A1	DST	TENT5A	F5	VMP1	DNAJB4	ZNF281	MCL1	RHOB	CYP3A5	WEE1	NFKBIZ	KLF5
MUX7509_Program2	NDUFA4L2	TMEM141	ORM2	FABP1	TTR	C15orf48	RBP4	TFF3	LCN2	ORM1	ADIRF	PTTG1IP	ALDOB	AKR1C1	TFF1	SLPI	PRAP1	AZGP1	MT1X	MT2A	ANG	C8G	FGG	F2	H19	APOH	AC087482.1	G0S2	TM4SF5	ERO1A
MUX7509_Program3	STMN1	BIRC5	PCLAF	TUBA1B	CENPW	CDK1	HMGB2	TOP2A	CDKN3	UBE2C	UBE2T	PTTG1	MAD2L1	NUSAP1	CKS1B	TK1	PCNA	PBK	TUBB	CKS2	H2AFZ	CDC20	MCM7	HMGN2	KPNA2	ZWINT	LSM5	TPX2	RRM2	RAD21
X1HT3_Program1	GPX2	PPA1	FABP5	RANBP1	APOM	LDHB	H2AFZ	HMGA1	GSTP1	HMGB3	MCM7	GAGE12J	JPT1	KPNA2	BIRC5	EIF4EBP1	HMGB2	PRSS21	TYMS	RBP4	DTYMK	PPIF	C19orf48	TMEM106C	CKS1B	TUBA1B	CENPW	SRM	RCC1	CDC20
X1HT3_Program2	NEAT1	JUND	EGR1	BTG2	OSR2	PLEC	KLF6	FOS	MYH7B	RGS16	FOSB	HMCN1	RGS2	PPP1R15A	PTN	FST	COL11A2	MMP11	NR0B2	JUNB	RBBP6	ATF3	DUSP1	ID1	NR4A1	CDH6	SNAI2	IER2	APCDD1	ANKRD37
X4HT2_Program1	PTTG1	STMN1	MKI67	CCNB1	CENPF	CDC20	CENPM	CDCA3	TACC3	ANLN	CKS2	CENPW	MAD2L1	TPX2	DHFR	H2AFZ	CCNB2	BIRC5	HMGB2	NUSAP1	NEK2	RACGAP1	CENPA	PHF19	KIF2C	UBE2C	TK1	NDC80	MCM7	POC1A
X4HT2_Program2	AGR2	FGL1	ANG	ORM1	RBP4	TTR	IFI6	METTL7B	LYZ	FGG	SCGN	CTSB	NNMT	ANGPTL4	TF	APOA1	FGB	HSPA5	SERPINB1	ARF4	SDF2L1	CTSL	PSME1	EIF5A	AKR1C1	PLA1A	CTSS	CD74	PSME2	GAL3ST1
X4HT2_Program3	CYP3A5	MIR122HG	CTTNBP2	PDLIM3	PAG1	KHDC4	ACSM2B	FRMD4B	PCM1	FAM13A	SORBS1	C6	CYR61	VPS13C	CELSR2	APOB	SOX6	ITPR2	FGFR2	CYP4A11	NES	TTN	FAM229A	RRP12	BDH1	CDKN2B	BTG2	PLIN5	RNF213	CXCL2
X4HT2_Program4	KIAA0040	SMIM29	SERTAD3	RALB	FAM241A	SQOR	MIIP	CCDC71L	TARBP2	USP1	STK32C	DUSP5	H1FX	PAK1IP1	ARL4D	IMPA2	LARP7	LETM2	AC074327.1	RDH12	TRIM16L	POLR2D	LAMTOR3	EIF1AD	POP4	TRIB3	C11orf68	TMEM251	FAM229B	DDAH2
