# Supplementary material for: Single-cell transcriptomics reveals tumor microenvironment remodeling in hepatocellular carcinoma with varying tumor subclonal complexity
Source: Front Genet. 2024 Aug 29;15:1467682. doi: 10.3389/fgene.2024.1467682 (PMC11390501; doi:10.3389/fgene.2024.1467682)
Supplement: Supplementary file 10 [file Table1.csv]

Supplementary Table 1. Sample Information
Sample	patient	disease	source	treatment	metastasis	invasion	prognosis	position	primary	virus
1HT3	1H	HCC	GSE189903	NO	NO	NO	NO	Tumor core	Primary	NO
4HT2	4H	HCC	GSE189903	NO	NO	NO	NO	Tumor core	Primary	NO
MUX7094	P7	HCC	GSE156625	NO	NO	NO	NO		Primary	HBV
MUX7265	P8	HCC	GSE156625	NO	NO	NO	NO		Primary	None
MUX7509	P15	HCC	GSE156625	NO	NO	NO	NO		Primary	None
MUX6690	P4	HCC	GSE156625	NO	NO	NO	NO	Tumor section1	Primary	HBV
MUX7270	P9	HCC	GSE156625	NO	NO	NO	NO		Primary	HBV
MUX6446	P3	HCC	GSE156625	NO	NO	NO	NO	Tumor section2	Primary	HBV
MUX7506	P14	HCC	GSE156625	NO	NO	NO	NO		Primary	HBV
MUX6873	P5	HCC	GSE156625	NO	NO	NO	NO		Primary	None
H70	H70	HCC	GSE151530	NO	NO	NO	NO	Tumor	Primary	None
H68a	H68	HCC	GSE151530	NO	NO	NO	NO	Tumor	Primary	HBV
H72	H72	HCC	GSE151530	NO	NO	NO	NO	Tumor	Primary	Fatty liver
H08	H08	HCC	GSE151530	NO	NO	NO	NO	Tumor	Primary	HCV
H74	H74	HCC	GSE151530	NO	NO	NO	NO	Tumor	Primary	HCV
H65	H65	HCC	GSE151530	NO	NO	NO	NO	Tumor	Primary	HCV
H38	H38	HCC	GSE151530	NO	NO	NO	NO	Tumor	Primary	None
H73a	H73	HCC	GSE151530	NO	NO	NO	NO	Tumor	Primary	HBV,HDV
H75	H75	HCC	GSE151530	NO	NO	NO	NO	Tumor	Primary	HCV
H63	H63	HCC	GSE151530	NO	NO	NO	NO	Tumor	Primary	HBV
H37	H37	HCC	GSE151530	NO	NO	NO	NO	Tumor	Primary	HCV
HCC03T	HCC03	HCC	GSE149614	NO	NO	NO	NO	Tumor	Primary	HCV
HCC04T	HCC04	HCC	GSE149614	NO	NO	NO	NO	Tumor	Primary	HCV
HCC02T	HCC02	HCC	GSE149614	NO	NO	NO	NO	Tumor	Primary	HBV
HCC08T	HCC08	HCC	GSE149614	NO	NO	NO	NO	Tumor	Primary	None
HCC09T	HCC09	HCC	GSE149614	NO	NO	NO	NO	Tumor	Primary	HBV
HCC05T	HCC05	HCC	GSE149614	NO	NO	NO	NO	Tumor	Primary	None
HCC10T	HCC10	HCC	GSE149614	NO	NO	NO	NO	Tumor	Primary	HBV
HCC06T	HCC06	HCC	GSE149614	NO	NO	NO	NO	Tumor	Primary	HBV
HCC07T	HCC07	HCC	GSE149614	NO	NO	NO	NO	Tumor	Primary	None
