# Supplementary material for: Single-cell transcriptomics reveals tumor microenvironment remodeling in hepatocellular carcinoma with varying tumor subclonal complexity
Source: Front Genet. 2024 Aug 29;15:1467682. doi: 10.3389/fgene.2024.1467682 (PMC11390501; doi:10.3389/fgene.2024.1467682)
Supplement: Supplementary file 13 [file Table5.csv]

Supplementary Table 5. signature gene list of macrophage cells
MHC I	MHC II	Phagocytosis	Angiogenesis
HLA-E	HLA-DRA	MRC1	CCND2
HLA-C	HLA-DRB1	CD163	CCNE1
HLA-B	HLA-DRB2	MERTK	CD44
HLA-A	HLA-DRB3	C1QB	CXCR4
HLA-F	HLA-DRB4		E2F3
HLA-G	HLA-DRB5		EDN1
HLA-H	HLA-DRB6		EZH2
HLA-J	HLA-DRB7		FGF18
HLA-K	HLA-DRB8		FGFR1
HLA-L	HLA-DRB9		FYN
TAP1	HLA-DQA1		HEY1
TAP2	HLA-DQA2		ITGAV
LMP2	HLA-DQB1		JAG1
LMP7	HLA-DQB2		JAG2
	HLA-DQB3		MMP9
	HLA-DPA1		NOTCH1
	HLA-DPA2		PDGFA
	HLA-DPB1		PTK2
	HLA-DPB2		SPP1
	HLA-DMB		STC1
	HLA-DOA		TNFAIP6
	HLA-DMA		TYMP
			VAV2
			VCAN
			VEGFA
