# Supplementary material for: Single-cell transcriptomics reveals tumor microenvironment remodeling in hepatocellular carcinoma with varying tumor subclonal complexity
Source: Front Genet. 2024 Aug 29;15:1467682. doi: 10.3389/fgene.2024.1467682 (PMC11390501; doi:10.3389/fgene.2024.1467682)
Supplement: Supplementary file 14 [file Table6.csv]

Supplementary Table 6. Signature gene lists of T cells
type_II_IFN_response	Terminally_exhaustion	Cytotoxic	T_checkpoint_genes	TCR_signaling_pathway	Exhaution	Proliferation
GPR146	NKG7	CTSW	PDCD1	CD3E	FCRL3	DNA2
SELP	RAC2	GNLY	CTLA4	CD3G	CD27	POLE4
AHR	CLIC1	GZMA	BTLA	CD247	PRKCH	POLE3
	GZMA	GZMB	LCK	CD4	B2M	PRIM1
	PRF1	GZMH	LAG3	CD8A	ITM2A	PRIM2
	APOBEC3C	KLRB1	TNFRSF9	CD8B	TIGIT	POLD4
	RHOA	KLRB1	TNFRSF4	PTPRC	ID3	RFC4
	CCL4	KLRD1	CD244	LCK	GBP2	RFC5
	COTL1	KLRK1	TIGIT	FYN	PDCD1	RPA1
	PSME2	PRF1	TNFSF12	ZAP70	KLRK1	POLA1
	HLA-DPA1	NKG7		LCP2	HSPA1A	RPA3
	HMGN2			LAT	SRGN	POLD3
	LSP1			ITK	TNFRSF9	RNASEH2B
	PSMB9			TEC	TMBIM6	RPA2
	LCK			NCK1	TNFRSF1B	PCNA
	SRP14			NCK2	CADM1	RPA4
	ARPC3			VAV3	ACTB	RNASEH1
	ARPC1B			VAV1	CD8A	RNASEH2C
	TPI1			VAV2	RGS2	MCM4
	APOBEC3G			GRAP2	FAIM3	POLE2
	HLA-DPB1			GRB2	EID1	MCM3
	LDHB			PAK1	HSPB1	MCM6
	ATP5G2			PAK2	RNF19A	MCM5
	MYL12B			PAK3	IFI16	POLA2
	PSMB8			PAK4	LYST	MCM7
	PSMA7			PAK6	PRF1	POLD1
	HLA-DRB1			RHOA	STAT1	POLD2
	SUB1			CDC42	UBC	RNASEH2A
	ARPC4			PPP3CA	CD74	POLE
	CTSW			PPP3CB	IL2RG	RFC1
	SUMO2			PPP3CC	FYN	RFC3
	TAP1			PPP3R1	PTPN6	RFC2
	GZMB			PPP3R2	HLA-DRB1	MCM2
	RARRES3			CHP2	HNRNPC	FEN1
	CAP1			NFAT5	UBB	LIG1
	UCP2			NFATC1	CD8B	SSBP1
	PPIB			NFATC2	HAVCR2	CDC16
	RAN			NFATC3	IRF8	CDC7
	CHCHD2			NFATC4	LAG3	CDC45
	PARK7			SOS1	ATP5B	GADD45B
	HCST			SOS2	STAT3	DBF4
	GABARAP			HRAS	IGFLR1	ANAPC1
	HLA-DRA			KRAS	MGEA5	CREBBP
	SOD1			NRAS	HSPA1B	MDM2
	CAPZB			FOS	COTL1	ABL1
	S100A4			JUN	VCAM1	SMC1B
	RNASEK			CARD11	HLA-DMA	SKP1P2
	PPP1CA			BCL10	PDE7B	GADD45G
	PKM			MALT1	TBC1D4	ATM
	IFI16			CHUK	SNAP47	ATR
	ACTR3			IKBKB	RGS4	ANAPC7
	ITM2A			IKBKG	CBLB	RBL2
	SLC25A5			NFKB1	TOX	ANAPC5
	PGAM1			RELA	CALM2	RBL1
	ANXA6			NFKBIA	ATHL1	MYC
	CD27			NFKBIB	SPDYE5	CDC14B
	ATP5B			NFKBIE	DDX5	SMC1A
	LYST			CD28	SLA	CDC14A
	PSMB10			ICOS	PTPRCAP	SKP1
	MIF			CD40LG	IRF9	TGFB2
	LY6E			PIK3R5	MATR3	TGFB1
	ANKRD10			PIK3R1	LITAF	GADD45A
	CTSD			PIK3R2	TPI1	STAG1
	UBE2L6			PIK3R3	ETV1	PLK1
	EDF1			PIK3CA	PAM	RBX1
	NONO			PIK3CB	ARID4B	STAG2
	TIGIT			PIK3CD	NAB1	TGFB3
	FKBP1A			PIK3CG	RAPGEF6	MCM4
	IL2RB			AKT3	LDHA	ORC6
	HMGN1			AKT1	WARS	CCND1
	ATP5L			AKT2	RASSF5	MAD1L1
	GZMH			MAP3K8	OSBPL3	MCM3
	STAT1			MAP3K14	FAM3C	MCM6
	GPI			PDCD1	TAP1	MCM5
	LCP2			CTLA4	HLA-DRB6	YWHAB
	GBP2			PTPN6	FABP5	CCNA2
	ARL6IP5			CBLC	CD200	MCM7
	CCL4L1			CBL	CTLA4	BUB1
	PRDM1			CBLB	SNX9	CHEK1
	OST4			IL2	ETNK1	WEE2
	PDCD1			IL4	MALAT1	MCM2
	HINT1			IL5	ZDHHC6	PTTG1
	HNRNPF			IL10	ARL6IP5	CDC27
	GBP5			IFNG	DUSP2	CDC25B
	COX7C			CSF2	HLA-DQB1	CDC25C
	ARPC5			TNF	HNRNPK	CDC25A
	GIMAP4			CDK4	DGKH	CDC6
	XRCC6			RASGRP1	LRMP	CDC20
	C17orf62			PDK1	H3F3B	BUB3
	PRR13			CD3D	IDH2	YWHAZ
	HLA-DRB5				TRAF5	CCND2
	WDR1				TBL1XR1	YWHAH
	ARL6IP1				ANKRD10	CCNB1
	ISG15				ALDOA	YWHAG
	ATP5A1				LSP1	YWHAE
	EWSR1				PTPN7	CCNE1
	COPE				NSUN2	ORC3
	HAVCR2				RNF149	CCND3
	EIF3H				CD2	PTTG2
	ANXA5				SRSF1	SFN
	C11orf58				GOLPH3	E2F1
	IFI6				HLA-A	TFDP1
	SIRPG				LIMS1	ZBTB17
	CALM3				SDF4	CDK1
	SHISA5				ROCK1	ESPL1
	DENND2D				EDEM1	ANAPC10
	MAP4K1				APLP2	RAD21
	BUB3				ITK	BUB1B
	IKZF3				TRIM22	ANAPC11
	SNRPB				SPRY2	RB1
	EID1				ACTG1	SKP2
	PSMB1				HLA-DPA1	CUL1
	PTPN6				EWSR1	SMAD3
	NDUFA13				SRSF4	SMAD4
	SSR4				ESYT1	ANAPC2
	COX8A				LUC7L3	TFDP2
	PTPN7				ARNT	PRKDC
	MAT2B				GNAS	MAD2L1
	PSTPIP1				ARF6	ANAPC4
	GSTP1				ARPC5L	SMAD2
	PSMB3				NCOA3	YWHAQ
	IRF9				PAPOLA	CHEK2
	TRAF3IP3				GFOD1	CDC23
	GIMAP7				GPR174	EP300
	PSMA2				DDX3X	GSK3B
	SASH3				CAPRIN1	CDKN2A
	CD164				ARPC2	CDKN1C
	ETNK1				PDIA6	CDKN1B
	S100A11				SEMA4A	CDKN1A
	KLRD1				CSDE1	CDKN2D
	MOB1A				PSMB9	CCNA1
	SH2D1A				NFATC1	CDKN2B
	UBE2V1				PTPN11	CDKN2C
	SH3KBP1				AGFG1	FZR1
	ATP5G3				PCED1B	SMC3
	PSMA5				CCL4L1	ANAPC13
	MT2A				CCND2	PCNA
	LAT				CCL4L2	TTK
	IFNG				CXCR6	PKMYT1
	RAB27A				AKAP5	CDK2
	COX5A				IFNG	CDC26
	DDOST				MIR155HG	E2F5
	PSMB4				ENTPD1	CDK4
	SRP9				TOX2	WEE1
	BRK1				CD7	E2F4
	TNFRSF1B				RAB27A	E2F3
	EIF4H				ITGAE	TP53
	GMFG				PHLDA1	E2F2
	ANXA2				PAG1	ORC1
	TCEB2				CSF1	ORC2
	RBPJ				NBL1	CCNE2
	COX6A1				CCL3	CDK6
	UBXN1				ILRB	ORC4
	PSMD8				FASLG	CCNB2
	CD63				ZC3H12C	CDK7
	ATP6V0E1				MYO7A	MAD2L2
	NDUFB8				SIRPG	ORC5
	CTSC				GALNT1	HDAC1
	SNRPD2				UBE2F	HDAC2
	ATP5C1				DUSP4	CCNH
	PRELID1				SYT11	CCNB3
	COX7A2				TRAC
	PSMA6				TNS3
	ECH1				RDH10
	U2AF1				PTMS
	HMGB2				CXCL13
	FAM49B				KIR2DL4
	CD38
	TSPO
	IDH2
	CASP4
	CCL3
	TRMT112
	SURF4
	PSMA1
	YWHAE
	LASP1
	PYHIN1
	ANAPC16
	TUBB
	CSNK2B
	PRKAR1A
	SLAMF7
	GNG5
	PRDX1
	RQCD1
	CCNDBP1
	INPP4B
	CDK2AP2
	CBX3
	RPN1
	SPCS1
	PSMA3
	SIT1
	XRCC5
	EIF3C
	CXCR6
	COX6C
	M6PR
	ANP32E'
